# Supplementary material for: All Silica Micro-Fluidic Flow Injection Sensor System for Colorimetric Chemical Sensing
Source: Sensors (Basel). 2021 Jun 14;21(12):4082. doi: 10.3390/s21124082 (PMC8231821; doi:10.3390/s21124082)
Supplement: Supplementary file 1 [file sensors-21-04082-s001.zip]

Archive with 1 entries (1 files):
- sensors-1236443-supplementary.mp4
